# Supplementary material for: Novel strategy for disease risk prediction incorporating predicted gene expression and DNA methylation data: a multi‐phased study of prostate cancer
Source: Cancer Commun (Lond). 2021 Sep 14;41(12):1387–97. doi: 10.1002/cac2.12205 (PMC8696216; doi:10.1002/cac2.12205)
Supplement: Supplementary file 2 — Table S1–S3 [file CAC2-41-1387-s001.xlsx]

## Sheet: Table_S1
Supplementary Table S1. Area under the receiver operator characteristic curve of each of the polygenic risk scores in the tuning step using the UK Biobank dataset of 1,458 prevalent cases and 1,467 controls
Method	ID	AUC
P + T	R2 0.2 threshold 5e-08	0.8043
P + T	R2 0.2 threshold 5e-06	0.81
P + T	R2 0.2 threshold 0.0005	0.8186
P + T	R2 0.2 threshold 0.05	0.8052
P + T	R2 0.2 threshold 0.5	0.8007
P + T	R2 0.2 threshold 1	0.8002
P + T	R2 0.4 threshold 5e-08	0.803
P + T	R2 0.4 threshold 5e-06	0.8106
P + T	R2 0.4 threshold 0.0005	0.8176
P + T	R2 0.4 threshold 0.05	0.8076
P + T	R2 0.4 threshold 0.5	0.8026
P + T	R2 0.4 threshold 1	0.802
P + T	R2 0.6 threshold 5e-08	0.8026
P + T	R2 0.6 threshold 5e-06	0.8097
P + T	R2 0.6 threshold 0.0005	0.8165
P + T	R2 0.6 threshold 0.05	0.8073
P + T	R2 0.6 threshold 0.5	0.8013
P + T	R2 0.6 threshold 1	0.8007
P + T	R2 0.8 threshold 5e-08	0.8028
P + T	R2 0.8 threshold 5e-06	0.8104
P + T	R2 0.8 threshold 0.0005	0.8167
P + T	R2 0.8 threshold 0.05	0.8082
P + T	R2 0.8 threshold 0.5	0.8032
P + T	R2 0.8 threshold 1	0.8021
LDpred	rho 0.1	0.8205
LDpred	rho 0.01	0.7835
LDpred	rho 0.001	0.7733
LDpred	rho 1	0.8113
LDpred	rho 0.3	0.8175
LDpred	rho 0.03	0.815
LDpred	rho 0.003	0.7743
LDpred	rho inf	0.8131
AnnoPred	tier0 h2	0.8164
AnnoPred	tier0 pT	0.8109
AnnoPred	tier1 h2	0.8134
AnnoPred	tier1 pT	0.811
AnnoPred	tier3 h2	0.8193
AnnoPred	tier3 pT	0.8143
EBPRS		0.799
LDpredfun		0.8147
Expression Blood	clump 0.1 threshold 5e-08	0.7772
Expression Blood	clump 0.1 threshold 1e-07	0.7765
Expression Blood	clump 0.1 threshold 5e-06	0.7815
Expression Blood	clump 0.1 threshold 5e-05	0.7839
Expression Blood	clump 0.1 threshold 5e-04	0.7832
Expression Blood	clump 0.1 threshold 0.005	0.7835
Expression Blood	clump 0.1 threshold 0.01	0.7859
Expression Blood	clump 0.1 threshold 0.05	0.7868
Expression Blood	clump 0.1 threshold 0.1	0.787
Expression Blood	clump 0.1 threshold 0.5	0.7898
Expression Blood	clump 0.1 threshold 1	0.7904
Expression Blood	clump 0.2 threshold 5e-08	0.7774
Expression Blood	clump 0.2 threshold 1e-07	0.7766
Expression Blood	clump 0.2 threshold 5e-06	0.7813
Expression Blood	clump 0.2 threshold 5e-05	0.7841
Expression Blood	clump 0.2 threshold 5e-04	0.7834
Expression Blood	clump 0.2 threshold 0.005	0.7834
Expression Blood	clump 0.2 threshold 0.01	0.7859
Expression Blood	clump 0.2 threshold 0.05	0.7878
Expression Blood	clump 0.2 threshold 0.1	0.7879
Expression Blood	clump 0.2 threshold 0.5	0.7913
Expression Blood	clump 0.2 threshold 1	0.7916
Expression Blood	clump 0.4 threshold 5e-08	0.7772
Expression Blood	clump 0.4 threshold 1e-07	0.7766
Expression Blood	clump 0.4 threshold 5e-06	0.7808
Expression Blood	clump 0.4 threshold 5e-05	0.7826
Expression Blood	clump 0.4 threshold 5e-04	0.782
Expression Blood	clump 0.4 threshold 0.005	0.7825
Expression Blood	clump 0.4 threshold 0.01	0.7849
Expression Blood	clump 0.4 threshold 0.05	0.7869
Expression Blood	clump 0.4 threshold 0.1	0.7871
Expression Blood	clump 0.4 threshold 0.5	0.7897
Expression Blood	clump 0.4 threshold 1	0.7899
Expression Blood	clump 0.6 threshold 5e-08	0.7772
Expression Blood	clump 0.6 threshold 1e-07	0.7768
Expression Blood	clump 0.6 threshold 5e-06	0.7801
Expression Blood	clump 0.6 threshold 5e-05	0.7821
Expression Blood	clump 0.6 threshold 5e-04	0.7817
Expression Blood	clump 0.6 threshold 0.005	0.7814
Expression Blood	clump 0.6 threshold 0.01	0.7835
Expression Blood	clump 0.6 threshold 0.05	0.7851
Expression Blood	clump 0.6 threshold 0.1	0.7852
Expression Blood	clump 0.6 threshold 0.5	0.788
Expression Blood	clump 0.6 threshold 1	0.7882
Expression Blood	clump 0.8 threshold 5e-08	0.7769
Expression Blood	clump 0.8 threshold 1e-07	0.7765
Expression Blood	clump 0.8 threshold 5e-06	0.7798
Expression Blood	clump 0.8 threshold 5e-05	0.7819
Expression Blood	clump 0.8 threshold 5e-04	0.782
Expression Blood	clump 0.8 threshold 0.005	0.7816
Expression Blood	clump 0.8 threshold 0.01	0.7832
Expression Blood	clump 0.8 threshold 0.05	0.7851
Expression Blood	clump 0.8 threshold 0.1	0.7854
Expression Blood	clump 0.8 threshold 0.5	0.7878
Expression Blood	clump 0.8 threshold 1	0.7881
Expression Prostate	clump 0.1 threshold 5e-08	0.7877
Expression Prostate	clump 0.1 threshold 1e-07	0.7864
Expression Prostate	clump 0.1 threshold 5e-06	0.7888
Expression Prostate	clump 0.1 threshold 5e-05	0.7905
Expression Prostate	clump 0.1 threshold 5e-04	0.7917
Expression Prostate	clump 0.1 threshold 0.005	0.7946
Expression Prostate	clump 0.1 threshold 0.01	0.7939
Expression Prostate	clump 0.1 threshold 0.05	0.7942
Expression Prostate	clump 0.1 threshold 0.1	0.7962
Expression Prostate	clump 0.1 threshold 0.5	0.794
Expression Prostate	clump 0.1 threshold 1	0.7946
Expression Prostate	clump 0.2 threshold 5e-08	0.7866
Expression Prostate	clump 0.2 threshold 1e-07	0.7856
Expression Prostate	clump 0.2 threshold 5e-06	0.7871
Expression Prostate	clump 0.2 threshold 5e-05	0.7892
Expression Prostate	clump 0.2 threshold 5e-04	0.7905
Expression Prostate	clump 0.2 threshold 0.005	0.7934
Expression Prostate	clump 0.2 threshold 0.01	0.7927
Expression Prostate	clump 0.2 threshold 0.05	0.7947
Expression Prostate	clump 0.2 threshold 0.1	0.7968
Expression Prostate	clump 0.2 threshold 0.5	0.7958
Expression Prostate	clump 0.2 threshold 1	0.7961
Expression Prostate	clump 0.4 threshold 5e-08	0.7862
Expression Prostate	clump 0.4 threshold 1e-07	0.7853
Expression Prostate	clump 0.4 threshold 5e-06	0.7866
Expression Prostate	clump 0.4 threshold 5e-05	0.7886
Expression Prostate	clump 0.4 threshold 5e-04	0.7891
Expression Prostate	clump 0.4 threshold 0.005	0.793
Expression Prostate	clump 0.4 threshold 0.01	0.7916
Expression Prostate	clump 0.4 threshold 0.05	0.7929
Expression Prostate	clump 0.4 threshold 0.1	0.7945
Expression Prostate	clump 0.4 threshold 0.5	0.7943
Expression Prostate	clump 0.4 threshold 1	0.7946
Expression Prostate	clump 0.6 threshold 5e-08	0.7852
Expression Prostate	clump 0.6 threshold 1e-07	0.7843
Expression Prostate	clump 0.6 threshold 5e-06	0.7851
Expression Prostate	clump 0.6 threshold 5e-05	0.7865
Expression Prostate	clump 0.6 threshold 5e-04	0.7866
Expression Prostate	clump 0.6 threshold 0.005	0.7907
Expression Prostate	clump 0.6 threshold 0.01	0.7894
Expression Prostate	clump 0.6 threshold 0.05	0.7907
Expression Prostate	clump 0.6 threshold 0.1	0.7924
Expression Prostate	clump 0.6 threshold 0.5	0.7921
Expression Prostate	clump 0.6 threshold 1	0.7923
Expression Prostate	clump 0.8 threshold 5e-08	0.7848
Expression Prostate	clump 0.8 threshold 1e-07	0.784
Expression Prostate	clump 0.8 threshold 5e-06	0.7846
Expression Prostate	clump 0.8 threshold 5e-05	0.7864
Expression Prostate	clump 0.8 threshold 5e-04	0.7867
Expression Prostate	clump 0.8 threshold 0.005	0.7902
Expression Prostate	clump 0.8 threshold 0.01	0.789
Expression Prostate	clump 0.8 threshold 0.05	0.7901
Expression Prostate	clump 0.8 threshold 0.1	0.7917
Expression Prostate	clump 0.8 threshold 0.5	0.7919
Expression Prostate	clump 0.8 threshold 1	0.792
MethylationNG	clump 0.1 threshold 5e-08	0.7976
MethylationNG	clump 0.1 threshold 1e-07	0.7976
MethylationNG	clump 0.1 threshold 5e-06	0.7996
MethylationNG	clump 0.1 threshold 5e-05	0.8023
MethylationNG	clump 0.1 threshold 5e-04	0.8062
MethylationNG	clump 0.1 threshold 0.005	0.8074
MethylationNG	clump 0.1 threshold 0.01	0.8089
MethylationNG	clump 0.1 threshold 0.05	0.8081
MethylationNG	clump 0.1 threshold 0.1	0.809
MethylationNG	clump 0.1 threshold 0.5	0.8101
MethylationNG	clump 0.1 threshold 1	0.8112
MethylationNG	clump 0.2 threshold 5e-08	0.7954
MethylationNG	clump 0.2 threshold 1e-07	0.7958
MethylationNG	clump 0.2 threshold 5e-06	0.7989
MethylationNG	clump 0.2 threshold 5e-05	0.8025
MethylationNG	clump 0.2 threshold 5e-04	0.8059
MethylationNG	clump 0.2 threshold 0.005	0.8073
MethylationNG	clump 0.2 threshold 0.01	0.8077
MethylationNG	clump 0.2 threshold 0.05	0.8076
MethylationNG	clump 0.2 threshold 0.1	0.8076
MethylationNG	clump 0.2 threshold 0.5	0.8084
MethylationNG	clump 0.2 threshold 1	0.8099
MethylationNG	clump 0.4 threshold 5e-08	0.7904
MethylationNG	clump 0.4 threshold 1e-07	0.7901
MethylationNG	clump 0.4 threshold 5e-06	0.7936
MethylationNG	clump 0.4 threshold 5e-05	0.7983
MethylationNG	clump 0.4 threshold 5e-04	0.8005
MethylationNG	clump 0.4 threshold 0.005	0.8026
MethylationNG	clump 0.4 threshold 0.01	0.8045
MethylationNG	clump 0.4 threshold 0.05	0.8039
MethylationNG	clump 0.4 threshold 0.1	0.8057
MethylationNG	clump 0.4 threshold 0.5	0.8055
MethylationNG	clump 0.4 threshold 1	0.8067
MethylationNG	clump 0.6 threshold 5e-08	0.7886
MethylationNG	clump 0.6 threshold 1e-07	0.7885
MethylationNG	clump 0.6 threshold 5e-06	0.7928
MethylationNG	clump 0.6 threshold 5e-05	0.7966
MethylationNG	clump 0.6 threshold 5e-04	0.7989
MethylationNG	clump 0.6 threshold 0.005	0.8006
MethylationNG	clump 0.6 threshold 0.01	0.8016
MethylationNG	clump 0.6 threshold 0.05	0.8022
MethylationNG	clump 0.6 threshold 0.1	0.8033
MethylationNG	clump 0.6 threshold 0.5	0.8023
MethylationNG	clump 0.6 threshold 1	0.8027
MethylationNG	clump 0.8 threshold 5e-08	0.7871
MethylationNG	clump 0.8 threshold 1e-07	0.787
MethylationNG	clump 0.8 threshold 5e-06	0.7908
MethylationNG	clump 0.8 threshold 5e-05	0.793
MethylationNG	clump 0.8 threshold 5e-04	0.7953
MethylationNG	clump 0.8 threshold 0.005	0.7969
MethylationNG	clump 0.8 threshold 0.01	0.7981
MethylationNG	clump 0.8 threshold 0.05	0.7981
MethylationNG	clump 0.8 threshold 0.1	0.7982
MethylationNG	clump 0.8 threshold 0.5	0.7982
MethylationNG	clump 0.8 threshold 1	0.7981

## Sheet: Table S2
Supplementary Table S2. Performance of the methods under different criteria in the testing set.
Method	AUC (95% CI)	Pseudo-R2	AUPRC (95% CI)	C statistic (95% CI)
Baseline model that included age and population stratification	0.694 (0.688-0.700)	0.059	0.057 (0.056-0.058)	0.696 (0.690-0.702)
P + T	0.740 (0.734-0.746)	0.089	0.078 (0.077-0.080)	0.741 (0.735-0.747)
LDpred	0.746 (0.740-0.752)	0.095	0.086 (0.085-0.088)	0.747 (0.741-0.753)
LDpred-funt	0.738 (0.732-0.744)	0.088	0.080 (0.079-0.082)	0.739 (0.733-0.745)
AnnoPred	0.739 (0.733-0.746)	0.089	0.081 (0.079-0.082)	0.740 (0.734-0.746)
EBPRS	0.725 (0.718-0.731)	0.078	0.073 (0.072-0.075)	0.726 (0.720-0.732)
Methylation PRS	0.723 (0.717-0.730)	0.076	0.072 (0.070-0.073)	0.725 (0.718-0.731)
Expression Blood PRS	0.707 (0.701-0.713)	0.066	0.065 (0.064-0.066)	0.709 (0.703-0.715)
Expression Prostate PRS	0.711 (0.705-0.718)	0.068	0.065 (0.063-0.066)	0.713 (0.707-0.719)
Integrative PRS	0.761 (0.755-0.767)	0.108	0.094 (0.092-0.095)	0.761 (0.755-0.767)
AUC, Pseudo-R2, and AUPRC were determined using a logistic regression model adjusted for age at recruitment, genotyping array, and first four principal components of genotype data. C-index was determined using a Cox regression model adjusted for age at recruitment, genotyping array, and first four principal components of genotype data.
AUC, area under the receiver operator characteristic curve; Pseudo-R2, Nagelkerke’s pseudo-R2; AUPRC, area under the precision-recall curve; CI, confidence interval

## Sheet: Table S3
Supplementary Table S3. Net reclassification improvement (NRI) of the developed polygenic risk score and family history in predicting the risk of PCa.
Population	No. of subjects	Five-year risk		Ten-year risk
		NRI for PRS (95% CI)	NRI for family history (95% CI)	NRI for PRS (95% CI)	NRI for family history (95% CI)
PCa cases	4832	0.115 (0.085 to 0.147)	0.000 (0.000 to 0.001)	0.247 (0.219 to 0.267)	0.034 (0.012 to 0.042)
Non-cases	142869	-0.020 (-0.026 to -0.016)	-0.000 (-0.000 to 0.000)	-0.048 (-0.054 to -0.040)	-0.001 (-0.001 to -0.001)
Full population	147701	0.095 (0.070 to 0.122)	0.000 (0.000 to 0.001)	0.199 (0.177 to 0.213)	0.028 (0.011 to 0.035)
The NRI (in categorical case) of 5- and 10-year risk was calculated by adding the PRS or family history to the baseline model. PCa, prostate cancer; CI, confidence interval.
